# Supplementary material for: Correlations between genetically predicted lipid-lowering drug targets and inflammatory bowel disease
Source: Lipids Health Dis. 2024 Jan 29;23:31. doi: 10.1186/s12944-024-02026-y (PMC10823737; doi:10.1186/s12944-024-02026-y)
Supplement: Supplementary file 1 — Additional file 1: Table S1. Phenotype descriptions and distributions. Table S2A. Characteristics of lipid-lowering genetics variants in target genes from UK Biobank database. Table S2B. Characteristics of lipid-lowering genetics variants in target genes from Willer et al. Table S3. Statistical power estimates for drug-target MR analyses. Table S4. Heterogeneity and pleiotropy tests of instrument effects (drug targets from UK Biobank database). Table S5. External validation of the causal relationship between lipid-lowering drug genetic variants and IBD IVW-MR analysis in different datasets combinations. Table S6. Heterogeneity and pleiotropy tests of instrument effects for external validation. Table S7. Association of genetically proxied inflammmatory bowel diseases with risk of lipids traits. Table S8. Causal effects and heterogeneity and pleiotropy tests of genetically predicted gut microbiota on inflammatory bowel diseases. Table S9. The relationship between genetic mimicry of lipid-lowering drugs that can affect Inflammatory bowel disease and the microbiota that can affect Inflammatory bowel disease. [file 12944_2024_2026_MOESM1_ESM.xlsx]

## Sheet: Table S1
Table S1. Phenotype descriptions and distributions
Phenotypes	Study / Consortium	First Author (Year)	PMID	Sample Size	N Cases	N Controls	Population	GWAS ID (MRC-IEU)	Unit	Note(Cases definition/Exclusion criteria)	Data availability
Lipids
Apolipoprotein B	UK Biobank	Richardson(2020)	32203549	439214	-	-	European ancestry	ieu-b-108	g/L	Age, sex, and genotyping chip type (UK BiLEVE array or UKBB Axiom array) were included as covariates in the regression model	https://gwas.mrcieu.ac.uk/
Apolipoprotein A-I				393193	-	-		ieu-b-107	g/L
HDL cholesterol				403943	-	-		ieu-b-109	mmol/L
LDL Cholesterol				440546	-	-		ieu-b-110	mmol/L
Triglycerides				441016	-	-		ieu-b-111	mmol/L
Low Density Lipoprotein Cholesterol	Global Lipids Genetics Consortium (GLGC)	Willer (2013)	24097068	173082	-	-	96% European ancestry	ieu-a-300	mg/dl	Excluded individuals known to be taking lipid-lowering medications	https://gwas.mrcieu.ac.uk/
Triglycerides				177861	-	-		ieu-a-302	mg/dl
Total Cholesterol				187,365	-	-		ieu-a-301	mg/dl
IBD
IBD	de Lange KM	de Lange (2017)	28067908	59957	25042	34915	European ancestry	ebi-a-GCST004131	logOR	Diagnosed using accepted endoscopic, histopathological and radiological criteria	https://gwas.mrcieu.ac.uk/
CD				40266	12194	28072		ebi-a-GCST004132	logOR
UC				45975	12366	33609		ebi-a-GCST004133	logOR
IBD	FinnGen	FinnGen (2021)	_	176899	4420	172479	European ancestry	finn-b-K11_IBD_STRICT	logOR	The case definition was based on discharge or death according to the ICD code. Additionally, IBD includes CD, UC, and indeterminate colitis.	https://www.finngen.fi/en/access_results
CD				171906	1520	170386		finn-b-K11_KELACROHN	logOR
UC				173711	3325	170386		finn-b-K11_UC_STRICT	logOR
Others
Coronary Artery Disease	CARDIoGRAMplusC4D	Nikpay(2015)	26343387	184305	60801	123504	77% European ancestry	ieu-a-7	logOR	Inclusive CAD diagnosis (e.g., myocardial infarction (MI), acute coronary syndrome, chronic stable angina, or coronary stenosis >50%).	https://gwas.mrcieu.ac.uk/
Gut microbiota	MiBioGen consortium	Kurilshikov (2021)	33462485	18340	-	-	72.3%European ancestry	-	-	The taxa present in more than 10% of the samples were included. A total of 211 taxa were included across five taxonomic levels (131 genera, 35 families, 20 orders, 16 classes and 9 phyla)	https://mibiogen.gcc.rug.nl/

## Sheet: Table S2
Table S2A. Characteristics of lipid-lowering genetics variants in target genes from UK Biobank database											Table S2B Characteristics of lipid-lowering genetics variants in target genes from Willer et al
	SNP	Chr	Pos	EA	OA	EAF#	Beta	SE	F_value			SNP	Chr	Pos	EA	OA	EAF#	Beta	SE	F_value
LDLR_LDL	rs2421198	19	11164968	T	C	0.232896	-0.0134092	0.00245241	29.8932		LDLR_LDL	rs12983316	19	11114352	G	A	0.1689	0.0514	0.0052	97.7044
	rs73013196	19	11174441	T	C	0.067976	-0.0236774	0.00419212	31.8973			rs73015030	19	11207516	A	G	0.02507	-0.1517	0.0148	105.06
	rs36005514	19	11190764	A	G	0.071349	0.0427212	0.00402001	112.924			rs6511720	19	11202306	T	G	0.09763	-0.2209	0.0061	1311.37
	rs379309	19	11284302	T	C	0.501714	-0.0189721	0.00206993	83.9986			rs892114	19	11266584	G	A	0.7731	-0.0353	0.0047	56.409
	rs7250652	19	11302606	G	A	0.443277	0.016716	0.00208789	64.0918			rs688	19	11227602	T	C	0.4472	0.054	0.0037	213
	rs3786721	19	11146499	C	T	0.557713	-0.0305197	0.00208477	214.288			rs5742911	19	11243445	G	A	0.2678	-0.0606	0.0057	113.028
	rs73013176	19	11147526	C	T	0.011456	-0.17308	0.00989319	306.037			rs3786721	19	11146499	C	T	0.5383	-0.0468	0.0038	151.677
	rs10420325	19	11158047	T	A	0.639284	-0.0165393	0.00235425	49.3494			rs379309	19	11284302	T	C	0.4974	-0.0313	0.0039	64.4101
	rs36049922	19	11169305	C	T	0.040127	0.0360512	0.00527004	46.7912		HMGCR_LDL	rs3857388	5	74620377	C	T	0.128	0.0421	0.0059	50.9161
	rs143020224	19	11187324	G	C	0.118603	-0.168952	0.00320833	2772.82			rs10515198	5	74641560	A	G	0.1029	0.0599	0.0061	96.4248
	rs11557092	19	11257018	C	T	0.735703	0.0141311	0.0023743	35.4188			rs12916	5	74656539	C	T	0.4314	0.0733	0.0038	372.079
	rs140181075	19	11264618	T	C	0.037619	0.0455464	0.00547214	69.2702		NPC1L1_LDL	rs2073547	7	44582331	G	A	0.1939	0.0485	0.0049	97.9684
	rs7251031	19	11266693	G	T	0.306748	0.0416562	0.00225634	340.803			rs217386	7	44600695	A	G	0.4077	-0.0363	0.0038	91.2517
	rs11673593	19	11267940	T	A	0.790703	-0.0316003	0.0025504	153.504		PCSK9_LDL	rs2495477	1	55518467	G	A	0.3996	-0.064	0.0054	140.463
	rs76213248	19	11269893	T	C	0.410251	-0.0572931	0.00211261	735.392			rs2479409	1	55504650	A	G	0.6675	-0.0642	0.0041	245.187
	rs117819913	19	11123091	A	T	0.07124	0.0239223	0.0040324	35.191			rs12067569	1	55528629	A	G	0.0343	0.0885	0.01	78.3215
	rs73013166	19	11126160	C	T	0.066524	-0.0889437	0.00415804	457.515			rs10493176	1	55538552	G	T	0.1148	-0.0776	0.0102	57.8779
	rs12609589	19	11133827	T	C	0.153388	0.0346014	0.00290269	142.082			rs11591147	1	55505647	T	G	0.01715	-0.497	0.018	762.354
	rs144624209	19	11152888	A	G	0.064106	-0.0437918	0.00432384	102.565			rs11583974	1	55551718	A	G	0.03034	0.0646	0.0117	30.4849
	rs4804564	19	11158055	T	C	0.927533	0.0265587	0.00399608	44.167			rs2479394	1	55486064	A	G	0.715	-0.0386	0.0041	88.6343
	rs73015007	19	11183837	A	G	0.250898	-0.0576403	0.00241122	571.388			rs11206510	1	55496039	C	T	0.1544	-0.0831	0.005	276.221
	rs17242367	19	11204627	T	C	0.070321	0.0315779	0.00420565	56.3706			rs572512	1	55517344	T	C	0.3456	0.0478	0.0047	103.432
	rs1010679	19	11207102	C	T	0.217461	-0.0859082	0.00252673	1155.86			rs11206514	1	55516004	A	C	0.6108	0.0507	0.0041	152.913
	rs73015030	19	11207516	A	G	0.036317	-0.112139	0.00553933	409.781			rs585131	1	55524116	T	C	0.8153	0.0637	0.005	162.306
	rs2738447	19	11227480	C	A	0.592612	0.0422734	0.00211024	401.258		APOB_LDL	rs17398765	2	21270751	G	A	0.0686	0.0916	0.0076	145.264
	rs116959285	19	11230690	G	C	0.045717	0.0681552	0.00524329	168.944			rs6756743	2	21301892	T	C	0.04222	0.0553	0.0092	36.1301
	rs6511724	19	11235423	C	T	0.642857	0.0239253	0.00216633	121.96			rs12720842	2	21257927	C	T	0.02111	0.0993	0.0116	73.2786
	rs111731690	19	11277922	T	G	0.05169	0.029107	0.00481642	36.5173			rs10164442	2	21205563	G	A	0.3206	0.0286	0.0039	53.7772
	rs4804149	19	11284028	C	T	0.287226	0.0153178	0.00229125	44.689			rs3791981	2	21245367	G	A	0.1201	-0.0939	0.0067	196.416
	rs8101801	19	11335477	A	C	0.035559	-0.0450814	0.00559272	64.9683			rs4665788	2	21188488	C	T	0.7744	-0.0667	0.0042	252.202
	rs13345127	19	11116266	T	C	0.109899	0.0192288	0.00331813	33.5792			rs6754295	2	21206183	G	T	0.2586	-0.0628	0.0042	223.571
	rs7249753	19	11192226	C	T	0.060112	0.0444212	0.00435394	104.08			rs12691202	2	21249716	T	C	0.05145	-0.0966	0.0114	71.802
	rs17248748	19	11206040	T	C	0.015825	-0.0656844	0.00830137	62.6005			rs531593	2	21348574	G	A	0.06464	-0.0694	0.0078	79.1634
	rs6511721	19	11206575	A	G	0.519695	-0.0474014	0.00207343	522.584			rs1367117	2	21263900	A	G	0.2876	0.1186	0.004	879.112
	rs17249001	19	11241428	A	G	0.088845	0.0531066	0.00378972	196.352			rs6725189	2	21219001	T	G	0.2348	-0.0604	0.0045	180.154
	rs2738464	19	11242307	C	G	0.87843	0.0257528	0.00317135	65.9346			rs12720796	2	21261998	C	A	0.02243	0.0909	0.0141	41.5608
	rs147540853	19	11248104	A	G	0.027789	-0.0710448	0.00631556	126.53			rs7567653	2	21276962	A	G	0.03694	-0.1145	0.0112	104.513
	rs79668907	19	11257169	T	C	0.228499	-0.0704358	0.00264596	708.554			rs515135	2	21286057	C	T	0.7823	0.1394	0.0048	843.409
	rs2421201	19	11184250	G	A	0.501212	-0.0486439	0.00210973	531.564		LPL_TG	rs312	8	19817997	C	G	0.1201	-0.0398	0.005	63.3609
	rs112159161	19	11192603	T	C	0.016621	-0.14759	0.00830891	315.485			rs11986182	8	19727447	T	A	0.835	-0.0665	0.0068	95.6348
	rs141618758	19	11257499	C	T	0.024108	0.0450148	0.00694567	41.9986			rs7016529	8	19806631	C	T	0.01319	0.1911	0.014	186.32
	rs117339792	19	11282298	A	G	0.01984	-0.060965	0.00817716	55.5788			rs285	8	19815189	T	C	0.5277	-0.054	0.0034	252.246
	rs146576912	19	11283222	T	C	0.060983	-0.107272	0.00482702	493.818			rs6586872	8	19715236	G	A	0.7441	0.0339	0.0038	79.5843
	rs1433091	19	11336626	G	A	0.906073	-0.0201813	0.00367256	30.1935			rs12678919	8	19844222	G	A	0.1214	-0.1702	0.0056	923.715
HMGCR_LDL	rs75240579	5	74624484	T	C	0.048363	-0.0372115	0.00487202	58.3334			rs2410622	8	19854773	C	T	0.8562	-0.0537	0.0051	110.867
	rs2006760	5	74562029	G	C	0.205486	0.03556	0.00261075	185.513			rs7844579	8	19748603	C	T	0.5264	0.0215	0.0034	39.9866
	rs62366588	5	74664987	A	C	0.065948	-0.0271295	0.00433093	39.2376			rs301	8	19816934	C	T	0.4274	-0.1089	0.0039	779.689
	rs141642272	5	74615209	C	G	0.026705	0.0532822	0.00653971	66.3787			rs117910839	8	19822741	A	T	0.03694	-0.1365	0.0141	93.7167
	rs55727654	5	74651864	A	G	0.14871	0.042154	0.0029315	206.766			rs117604010	8	19848396	A	G	0.01979	-0.1371	0.017	65.0379
	rs111353455	5	74623949	A	G	0.085844	0.0243909	0.00372718	42.8229			rs4922119	8	19874153	T	C	0.4499	-0.0708	0.0034	433.614
	rs2303152	5	74641707	A	G	0.101442	0.0333589	0.00345272	93.3431		APOC3_TG	rs1263167	11	116677723	G	A	0.1807	-0.0423	0.0049	74.5217
	rs116153450	5	74729433	A	C	0.04623	-0.0303618	0.00499242	36.984			rs5110	11	116691634	A	C	0.06464	0.156	0.0124	158.269
	rs12916	5	74656539	C	T	0.400537	0.0621175	0.00212705	852.813			rs180326	11	116624703	T	G	0.6372	-0.0839	0.0036	543.142
	rs17562727	5	74682474	C	T	0.027617	0.0394972	0.00635898	38.5779			rs888246	11	116724232	T	C	0.08179	0.0707	0.0058	148.586
	rs80324692	5	74717761	T	C	0.081157	-0.0260509	0.00385694	45.6185			rs61905084	11	116610294	C	T	0.1649	-0.0563	0.0059	91.0547
	rs115845757	5	74563700	A	G	0.019	0.048608	0.00785612	38.2808			rs2187126	11	116635784	G	A	0.05409	-0.0543	0.0069	61.9294
	rs17648121	5	74650106	T	C	0.029877	0.0619849	0.00619367	100.151			rs12294259	11	116637146	T	C	0.05937	0.219	0.0069	1007.36
	rs140092661	5	74682600	T	A	0.034128	0.0329927	0.00582168	32.1159			rs533556	11	116741572	C	A	0.6306	-0.0596	0.0035	289.969
	rs72633963	5	74630829	A	G	0.1238	0.0564278	0.00316653	317.541			rs7943309	11	116773653	A	G	0.03958	-0.0605	0.0087	48.3579
	rs10051965	5	74560487	T	C	0.369925	0.0410063	0.00216518	358.669			rs6589574	11	116730638	G	A	0.8786	-0.1283	0.0054	564.496
	rs35122945	5	74610293	C	A	0.067368	-0.0281057	0.00423755	43.9886		ABCG5/ABCG8_LDL	rs1025447	2	44022970	C	T	0.1583	0.0418	0.0048	75.8342
	rs4703665	5	74602898	C	T	0.848709	0.0244938	0.00297742	67.6727			rs10208987	2	44043135	G	T	0.08971	-0.0486	0.0068	51.0799
NPC1L1_LDL	rs217399	7	44592091	T	C	0.443739	-0.0213142	0.00211012	102.027			rs17424122	2	44075217	A	T	0.06596	0.0645	0.0091	50.2378
	rs73107478	7	44596644	C	A	0.079159	0.0259282	0.00392582	43.6191			rs6544713	2	44073881	C	T	0.7058	-0.0806	0.0041	386.454
	rs11763759	7	44570067	C	T	0.303527	-0.0133498	0.00234076	32.5259			rs4148177	2	44057102	A	G	0.4327	-0.0365	0.0051	51.2195
	rs2073547	7	44582331	G	A	0.184007	0.0355498	0.00267287	176.893			rs4148218	2	44099582	A	G	0.1913	-0.0441	0.0047	88.0393
	rs148825701	7	44559803	T	C	0.212133	0.017365	0.00256025	46.0021			rs4953023	2	44074000	A	G	0.08443	-0.1313	0.0074	314.819
	rs12666108	7	44586578	C	T	0.091516	0.0249436	0.00363876	46.9899		*Due to the proximity of the genes encoding ABCG5 and ABCG8, variants in the vicinity of these genes were combined in our analyses
PCSK9_LDL	rs6691964	1	55433978	A	G	0.092472	-0.0234719	0.00358388	42.89
	rs556369867	1	55491135	T	C	0.330585	0.0175746	0.00243048	52.2821		#SNPs with effect allele frequency greater than 1% were selected; SNPs missing EAF were supplemented via the PhanScaner website.
	rs72909541	1	55494301	T	C	0.046097	-0.0334061	0.00501479	44.3724
	rs150119739	1	55520938	A	G	0.045318	0.0452728	0.00520209	75.7331		Abbreviations: LDL-C, low-density lipoprotein cholesterol; TG, triglycerides; EA: Effect Allele; OA: Other allele; EAF: Effect Allele Frequency
	rs7525503	1	55522558	T	G	0.02036	0.0454642	0.0075822	35.9513
	rs11587071	1	55522674	T	C	0.168881	-0.0282322	0.00279415	102.084
	rs10493176	1	55538552	G	T	0.07579	-0.0531381	0.00394676	181.258
	rs3976734	1	55489960	G	A	0.374504	-0.0297494	0.00231882	164.584
	rs200730299	1	55491853	C	A	0.195034	-0.0543492	0.00278155	381.75
	rs17192725	1	55496131	A	G	0.095408	0.0305717	0.00365832	69.83
	rs17111503	1	55503448	G	A	0.268141	0.0406795	0.00235743	297.742
	rs7546522	1	55516713	T	C	0.155442	-0.0168117	0.00295297	32.4095
	rs2483205	1	55518316	T	C	0.438633	-0.0295845	0.00214514	190.188
	rs11583974	1	55551718	A	G	0.042146	0.0314531	0.00517068	36.9997
	rs56349475	1	55576102	C	T	0.024601	-0.0475957	0.00671909	50.1743
	rs79396670	1	55588142	A	G	0.035496	-0.0336489	0.00562029	35.8419
	rs146273942	1	55453841	A	G	0.023188	-0.0538858	0.00722418	55.6337
	rs2479420	1	55492190	T	C	0.73803	-0.0283879	0.0023826	141.948
	rs11810371	1	55496861	A	G	0.043743	-0.0294547	0.00507333	33.7046
	rs11591147	1	55505647	T	G	0.017468	-0.348456	0.00793088	1930.28
	rs11206513	1	55507649	T	C	0.600617	0.0316517	0.0021463	217.46
	rs11206517	1	55526428	G	T	0.033149	0.0680285	0.00580615	137.269
	rs2495517	1	55448842	G	A	0.794271	0.0177548	0.0025792	47.3836
	rs12732125	1	55470153	T	C	0.020368	-0.10344	0.0073736	196.782
	rs2479395	1	55484582	C	T	0.668453	0.0125674	0.00221762	32.1132
	rs77875082	1	55485042	A	G	0.032388	0.0481535	0.00605559	63.228
	rs41294821	1	55513183	T	C	0.022807	-0.0386615	0.00705365	30.0397
	rs472495	1	55521313	T	G	0.648959	0.0425743	0.00218093	381.047
	rs530804537	1	55583210	A	G	0.011303	-0.192336	0.00997554	371.719
	rs55637835	1	55466303	T	C	0.120881	-0.0187129	0.00324835	33.1836
	rs12739979	1	55496648	T	C	0.246521	-0.0202563	0.00254032	63.5784
	rs72660548	1	55500978	G	C	0.018458	0.0509816	0.00777535	42.9886
	rs45613943	1	55518622	C	T	0.048725	-0.0340702	0.0048672	48.9956
APOB_LDL	rs4075673	2	21150787	C	T	0.536347	-0.0535978	0.00208979	657.747
	rs36177368	2	21182710	G	A	0.259403	0.0442619	0.00238222	345.197
	rs7557067	2	21208211	G	A	0.227783	-0.0527285	0.0024772	453.043
	rs72653066	2	21246382	G	C	0.011361	-0.0729131	0.00986922	54.5778
	rs562338	2	21288321	G	A	0.819427	0.101683	0.00270192	1416.19
	rs114185526	2	21334717	T	C	0.011161	-0.0959288	0.0099138	93.6242
	rs72782175	2	21366682	C	T	0.012867	-0.0816866	0.00923295	78.2692
	rs137978266	2	21135220	G	A	0.011587	0.0709235	0.0100731	49.5706
	rs36134738	2	21182116	G	A	0.069376	-0.0809843	0.00417288	376.617
	rs76384951	2	21216112	C	A	0.082516	-0.0214817	0.00380881	31.8075
	rs497166	2	21238897	C	T	0.980477	0.0749277	0.00751954	99.2825
	rs579826	2	21261507	C	T	0.91832	0.0748055	0.00379452	388.619
	rs12720796	2	21261998	C	A	0.019689	0.04341	0.0074869	33.616
	rs934197	2	21267461	A	G	0.33544	0.0832348	0.00220298	1427.44
	rs10198175	2	21133883	G	A	0.891006	-0.0465695	0.00338712	189.022
	rs62122482	2	21221153	T	C	0.045379	0.0565691	0.00503995	125.973
	rs72902590	2	21289068	A	G	0.044841	-0.0804294	0.00502529	256.14
	rs377122620	2	21323839	G	T	0.112914	0.0795386	0.00374364	451.376
	rs13392272	2	21217490	T	C	0.502874	0.0705766	0.00208388	1146.96
	rs1042023	2	21229446	C	G	0.010503	0.0981243	0.0104207	88.6604
	rs6756743	2	21301892	T	C	0.047286	0.046023	0.00493809	86.8565
	rs1429973	2	21309281	C	T	0.469432	0.0215752	0.00208795	106.768
	rs62120847	2	21205920	T	C	0.715205	-0.0419307	0.00230881	329.806
	rs4665709	2	21220955	A	G	0.19872	-0.0487348	0.00260358	350.354
	rs533617	2	21233972	C	T	0.039479	-0.115228	0.00533769	465.993
	rs12720807	2	21253628	T	A	0.118098	0.0628605	0.0032695	369.627
	rs540156	2	21295065	T	C	0.140353	-0.0283419	0.00304812	86.4498
	rs113588790	2	21364562	T	C	0.040286	0.0748127	0.00529784	199.399
LPL_TG	rs2044061	8	19723503	C	T	0.321186	0.0214263	0.00212817	101.353
	rs1441779	8	19729605	C	T	0.796007	-0.025995	0.00248125	109.747
	rs3898938	8	19749390	T	C	0.48184	-0.0310554	0.00198677	244.306
	rs142084074	8	19768150	A	G	0.015151	-0.149125	0.00841587	313.949
	rs270	8	19813676	A	C	0.158181	0.0250664	0.00277053	81.8491
	rs283	8	19815098	T	C	0.199272	0.0432872	0.0025137	296.516
	rs287	8	19815556	G	A	0.246649	-0.116913	0.00229945	2584.84
	rs11781692	8	19848117	A	C	0.014572	0.0757662	0.0083203	82.9142
	rs74444445	8	19852491	C	T	0.023877	0.0720911	0.00674999	114.055
	rs187544997	8	19890641	G	C	0.016545	0.0527234	0.00792251	44.283
	rs144469617	8	19903238	A	G	0.016219	0.0518802	0.00786956	43.4568
	rs77312736	8	19714837	A	G	0.106044	0.0239806	0.00329184	53.0638
	rs149764042	8	19788675	C	G	0.11247	-0.1001	0.00314121	1015.38
	rs2197089	8	19826373	A	G	0.549443	-0.0637172	0.00198763	1027.54
	rs2165557	8	19835050	T	A	0.186042	-0.0465992	0.0025421	335.991
	rs73600043	8	19838353	T	G	0.0225	-0.065242	0.00667819	95.4317
	rs147011441	8	19843748	A	G	0.024998	0.04264	0.00658846	41.8815
	rs117956669	8	19847645	G	T	0.011507	0.054454	0.00925949	34.5813
	rs118045108	8	19913833	T	C	0.023348	0.0477592	0.00654152	53.2982
	rs148383135	8	19738408	A	G	0.013042	-0.0875018	0.00891533	96.3196
	rs75240547	8	19757036	C	G	0.013054	-0.0772277	0.00874754	77.9345
	rs34761945	8	19778142	T	C	0.093687	0.0285317	0.0034706	67.5775
	rs1801177	8	19805708	A	G	0.017255	0.166326	0.00758716	480.527
	rs3289	8	19823192	C	T	0.027497	0.154168	0.00606855	645.319
	rs4557718	8	19890654	C	T	0.132042	0.0523227	0.00291856	321.365
	rs4244456	8	19710468	C	T	0.548311	0.0316643	0.00201037	248.052
	rs10096561	8	19720833	C	T	0.783209	0.0495586	0.00243844	413.019
	rs140801028	8	19731858	G	C	0.013779	-0.0651127	0.00873024	55.6205
	rs1441776	8	19751560	G	C	0.510501	0.0287463	0.00198414	209.882
	rs10102717	8	19756813	T	C	0.392711	-0.0391045	0.00203781	368.198
	rs268	8	19813529	G	A	0.018189	0.226897	0.00739462	941.416
	rs308	8	19817476	G	T	0.020597	-0.159413	0.00698442	520.886
	rs117910839	8	19822741	A	T	0.031406	-0.156954	0.00576245	741.799
	rs10096633	8	19830921	T	C	0.124384	-0.171506	0.00299412	3280.77
	rs117303935	8	19837269	T	C	0.052188	-0.0410132	0.00451414	82.5378
	rs2410622	8	19854773	C	T	0.839014	-0.0470839	0.00273013	297.395
	rs4922108	8	19710388	C	T	0.15026	0.0178256	0.00276695	41.4994
	rs148048657	8	19774005	A	G	0.025278	0.0377649	0.00666587	32.0936
	rs343	8	19810787	A	C	0.083129	-0.141493	0.00361052	1535.63
	rs113831503	8	19825055	T	C	0.034267	-0.0399801	0.00544845	53.8391
	rs35465966	8	19873556	A	C	0.431344	-0.0794515	0.00200313	1573.05
	rs73208821	8	19888313	C	G	0.078857	0.0472318	0.00367803	164.89
	rs148754782	8	19910576	A	G	0.027908	-0.0531426	0.00603306	77.5829
APOC3_TG	rs61905084	11	116610294	C	T	0.180713	-0.0729835	0.00257629	802.453
	rs180327	11	116623659	T	C	0.645279	-0.0937927	0.00207286	2047.19
	rs150233369	11	116629555	A	G	0.02459	-0.0566905	0.00652029	75.5869
	rs12802202	11	116677048	C	T	0.02272	-0.0462866	0.00681198	46.1661
	rs7127590	11	116718802	G	T	0.845534	-0.0701446	0.0027575	647.019
	rs34144542	11	116774447	G	A	0.075127	-0.0387731	0.00379278	104.497
	rs1974718	11	116606766	A	G	0.931914	-0.245288	0.00393661	3882.11
	rs11216122	11	116609540	T	G	0.05143	-0.0425397	0.00448663	89.8893
	rs1268353	11	116639692	T	C	0.342494	-0.0688862	0.00209055	1085.68
	rs3087611	11	116645336	T	A	0.017798	-0.0751594	0.00753946	99.3678
	rs111732554	11	116649131	C	G	0.02099	-0.050457	0.00690954	53.3217
	rs113271699	11	116650571	A	C	0.014811	-0.0615155	0.00828196	55.1649
	rs35412484	11	116669428	C	T	0.176984	-0.0420515	0.00260213	261.135
	rs75542613	11	116679155	A	G	0.068647	-0.0615272	0.00393819	244.062
	rs12721078	11	116699395	A	C	0.031903	-0.0703707	0.00566642	154.215
	rs5132	11	116702778	T	C	0.015423	0.0603138	0.00810637	55.3529
	rs112701434	11	116797442	C	T	0.045239	-0.0401412	0.00482736	69.1387
	rs11604424	11	116651115	T	C	0.796387	-0.164404	0.00245989	4466.35
	rs149137426	11	116682668	A	T	0.015036	0.131801	0.00826334	254.382
	rs10790164	11	116699389	G	A	0.966364	-0.213096	0.00537509	1571.59
	rs4520	11	116701535	C	T	0.752996	-0.0996183	0.00232312	1838.63
	rs645901	11	116702362	C	T	0.864692	-0.123478	0.00292686	1779.65
	rs545274	11	116730833	T	C	0.220687	-0.045801	0.0023951	365.647
	rs146092979	11	116749084	A	C	0.019597	-0.0404332	0.00727679	30.8714
	rs1473177	11	116759332	C	T	0.110588	0.0665803	0.00316654	442.06
	rs74773964	11	116649759	C	T	0.019233	-0.0498568	0.00720256	47.9109
	rs3135507	11	116661488	T	C	0.024962	0.110289	0.00638576	298.263
	rs1729408	11	116674818	G	A	0.34001	-0.0512718	0.00211714	586.432
	rs4080140	11	116676590	A	G	0.018845	-0.0459859	0.00735965	39.0386
	rs79610135	11	116635951	C	T	0.03647	-0.0342105	0.00529141	41.7961
	rs12287066	11	116662331	T	G	0.06373	0.223052	0.00405247	3029.23
	rs75919952	11	116667545	T	C	0.050151	-0.0970207	0.00456283	452.085
	rs12721041	11	116693871	T	C	0.016054	0.185471	0.00788062	553.848
	rs2070669	11	116701122	G	C	0.719431	-0.058874	0.0022287	697.756
	rs681524	11	116748314	C	T	0.072077	-0.0338415	0.00385233	77.1635
	rs595137	11	116771356	T	C	0.977799	-0.11614	0.00678782	292.727
ABCG5/ABCG8_LDL	rs139029940	2	44044885	A	C	0.149793	0.023052	0.0029703	60.2276
	rs75331444	2	44069772	A	G	0.065626	-0.0991016	0.0042053	555.324
	rs7590687	2	44077225	C	T	0.923041	-0.0466276	0.00400593	135.475
	rs59867553	2	44125058	T	C	0.140592	0.0192904	0.0030037	41.2428
	rs13427362	2	44044839	G	A	0.069877	-0.0406493	0.00409378	98.5908
	rs6733452	2	44094845	A	G	0.015445	-0.087527	0.00860213	103.526
	rs576115488	2	44009142	G	T	0.010006	-0.0883053	0.0125314	49.6539
	rs10180615	2	44038697	C	G	0.182461	-0.0154358	0.00270841	32.4795
	rs4245786	2	44049120	A	G	0.757358	0.0192523	0.00242516	63.0179
	rs6544713	2	44073881	C	T	0.676864	-0.0537152	0.00222274	583.978
	rs17424122	2	44075217	A	T	0.06197	0.0432792	0.00440787	96.4007
	rs72798839	2	44100063	T	C	0.048328	0.0347481	0.00484782	51.3746
	rs4549146	2	44055527	C	T	0.448266	-0.0287298	0.00209558	187.947
	rs140488605	2	44063346	T	C	0.04897	0.0490825	0.00509965	92.6301
	rs72796772	2	44084975	T	C	0.043263	-0.0359316	0.00525162	46.8108
	rs4953027	2	44101394	G	A	0.744955	-0.0165085	0.00238761	47.8044
	rs142761319	2	43944191	T	G	0.011085	-0.0637139	0.0102737	38.4586
	rs77673991	2	44077323	T	C	0.017381	-0.104551	0.00800801	170.446
	rs56260466	2	44079401	A	G	0.059992	-0.024704	0.00445397	30.7623
	rs7598542	2	44093276	C	G	0.210257	-0.0489328	0.00256145	364.928
LDLR_APOB	rs73013166	19	11126160	C	T	0.066519	-0.088611	0.00411915	462.716
	rs3786721	19	11146499	C	T	0.557671	-0.0306833	0.00206506	220.746
	rs73013176	19	11147526	C	T	0.011455	-0.169517	0.0098007	299.135
	rs73013196	19	11174441	T	C	0.067957	-0.0245021	0.00415311	34.8028
	rs73015007	19	11183837	A	G	0.250858	-0.0579336	0.00238871	588.151
	rs112159161	19	11192603	T	C	0.01662	-0.144036	0.00823135	306.164
	rs17248748	19	11206040	T	C	0.015816	-0.0670458	0.00822607	66.4221
	rs1010679	19	11207102	C	T	0.217416	-0.0827847	0.00250322	1093.6
	rs1799898	19	11227554	T	C	0.130016	-0.0203551	0.00304514	44.6773
	rs6511724	19	11235423	C	T	0.642962	0.0232263	0.00214617	117.108
	rs140181075	19	11264618	T	C	0.037639	0.0475078	0.00541928	76.8424
	rs11673593	19	11267940	T	A	0.790663	-0.0317461	0.00252635	157.888
	rs4804149	19	11284028	C	T	0.287248	0.0174601	0.00226975	59.1687
	rs379309	19	11284302	T	C	0.50166	-0.0186607	0.00205048	82.8131
	rs2421201	19	11184250	G	A	0.501153	-0.0477567	0.00208985	522.147
	rs7249753	19	11192226	C	T	0.060127	0.0458076	0.00431264	112.809
	rs2738447	19	11227480	C	A	0.592706	0.0436273	0.00209036	435.541
	rs12609589	19	11133827	T	C	0.153399	0.0329809	0.00287554	131.535
	rs138736573	19	11161985	G	A	0.010974	0.0599548	0.010207	34.499
	rs73015030	19	11207516	A	G	0.036284	-0.104749	0.0054898	364.033
	rs17249001	19	11241428	A	G	0.088891	0.0534285	0.00375285	202.665
	rs140943693	19	11257180	G	A	0.060881	0.0291006	0.00436803	44.38
	rs7251031	19	11266693	G	T	0.306798	0.0420297	0.00223496	353.612
	rs13345127	19	11116266	T	C	0.109894	0.020575	0.00328693	39.179
	rs117819913	19	11123091	A	T	0.071227	0.0256986	0.00399458	41.3839
	rs144624209	19	11152888	A	G	0.064081	-0.0427949	0.00428369	99.7936
	rs36049922	19	11169305	C	T	0.040124	0.0361016	0.00522089	47.81
	rs143020224	19	11187324	G	C	0.118569	-0.165274	0.0031786	2703.28
	rs116959285	19	11230690	G	C	0.045714	0.0694564	0.0051942	178.789
	rs146576912	19	11283222	T	C	0.060947	-0.108223	0.00478334	511.836
	rs10420325	19	11158047	T	A	0.639304	-0.0168626	0.00233236	52.2652
	rs4804564	19	11158055	T	C	0.927526	0.0254114	0.00395817	41.2119
	rs36005514	19	11190764	A	G	0.071352	0.040668	0.00398175	104.307
	rs17242367	19	11204627	T	C	0.070322	0.0306427	0.00416584	54.1008
	rs6511721	19	11206575	A	G	0.519634	-0.046217	0.00205377	506.354
	rs2738464	19	11242307	C	G	0.878437	0.025055	0.00314166	63.5953
	rs147540853	19	11248104	A	G	0.027779	-0.0719636	0.00625679	132.275
	rs79668907	19	11257169	T	C	0.228425	-0.0692156	0.00262123	697.192
	rs141618758	19	11257499	C	T	0.024124	0.0443759	0.00687769	41.6259
	rs76213248	19	11269893	T	C	0.410195	-0.0582097	0.00209291	773.471
	rs117339792	19	11282298	A	G	0.019844	-0.0607064	0.00809974	56.167
	rs7250652	19	11302606	G	A	0.443313	0.0164763	0.00206819	63.459
HMGCR_APOB	rs115845757	5	74563700	A	G	0.019004	0.0437414	0.00782854	31.2182
	rs141642272	5	74615209	C	G	0.026686	0.0483245	0.00651959	54.9387
	rs72633963	5	74630829	A	G	0.123783	0.0495146	0.00315595	246.145
	rs17648121	5	74650106	T	C	0.029886	0.0537251	0.00617246	75.7569
	rs55727654	5	74651864	A	G	0.148674	0.037899	0.00292174	168.251
	rs17562727	5	74682474	C	T	0.027609	0.0375528	0.00633813	35.1032
	rs116153450	5	74729433	A	C	0.046281	-0.027682	0.00497272	30.9878
	rs10079346	5	74536655	A	G	0.364204	0.0355427	0.00215802	271.253
	rs2006760	5	74562029	G	C	0.205439	0.0313401	0.00260253	145.008
	rs35122945	5	74610293	C	A	0.067386	-0.025176	0.00422232	35.5513
	rs2303152	5	74641707	A	G	0.101442	0.02812	0.00344108	66.7767
	rs12916	5	74656539	C	T	0.400485	0.0549288	0.00212005	671.262
	rs75240579	5	74624484	T	C	0.048371	-0.0362848	0.00485509	55.852
	rs111353455	5	74623949	A	G	0.085877	0.0206782	0.00371417	30.9946
	rs80324692	5	74717761	T	C	0.081147	-0.0230233	0.00384439	35.8645
NPC1L1_APOB	rs78592747	7	44588731	C	T	0.09143	0.0216527	0.00363077	35.5648
	rs217358	7	44622286	A	G	0.442416	-0.0162801	0.00209478	60.3992
	rs148825701	7	44559803	T	C	0.212153	0.0149199	0.00255137	34.1963
	rs2073547	7	44582331	G	A	0.183953	0.0312042	0.00266416	137.183
	rs73107478	7	44596644	C	A	0.07913	0.0222156	0.00391311	32.2304
PCSK9_APOB	rs146273942	1	55453841	A	G	0.023175	-0.0515759	0.00719437	51.39
	rs2479395	1	55484582	C	T	0.668466	0.013034	0.00220813	34.8399
	rs556369867	1	55491135	T	C	0.330608	0.0173834	0.00241995	51.5973
	rs17192725	1	55496131	A	G	0.095427	0.0297895	0.00364205	66.8967
	rs12739979	1	55496648	T	C	0.246555	-0.0204788	0.00252906	65.5633
	rs10493176	1	55538552	G	T	0.075771	-0.0510909	0.00393052	168.95
	rs11583974	1	55551718	A	G	0.042143	0.0293956	0.00514852	32.5964
	rs12732125	1	55470153	T	C	0.020369	-0.102741	0.00734182	195.817
	rs2479420	1	55492190	T	C	0.737995	-0.027508	0.0023722	134.458
	rs150119739	1	55520938	A	G	0.045308	0.0419863	0.00518035	65.6852
	rs11587071	1	55522674	T	C	0.16884	-0.0272796	0.00278222	96.131
	rs56349475	1	55576102	C	T	0.024585	-0.0430205	0.00669198	41.3249
	rs3976734	1	55489960	G	A	0.374535	-0.0299399	0.00230854	168.188
	rs72660548	1	55500978	G	C	0.018448	0.0490238	0.00774345	40.0789
	rs17111503	1	55503448	G	A	0.268152	0.0399552	0.00234709	289.773
	rs11206513	1	55507649	T	C	0.600618	0.0316715	0.00213689	219.656
	rs55637835	1	55466303	T	C	0.120855	-0.018802	0.00323408	33.7969
	rs77875082	1	55485042	A	G	0.032397	0.0454452	0.00602876	56.8186
	rs200730299	1	55491853	C	A	0.195027	-0.0550823	0.00276929	395.601
	rs11591147	1	55505647	T	G	0.017452	-0.345954	0.00790085	1917.16
	rs45613943	1	55518622	C	T	0.048743	-0.0346521	0.00484537	51.1417
	rs472495	1	55521313	T	G	0.649019	0.0407634	0.00217172	352.293
	rs7525503	1	55522558	T	G	0.020352	0.0480678	0.0075517	40.5125
	rs57428252	1	55434931	T	G	0.092454	-0.0241049	0.00356913	45.6096
	rs2495517	1	55448842	G	A	0.794292	0.0183954	0.00256789	51.314
	rs72909541	1	55494301	T	C	0.046085	-0.0322231	0.00499437	41.624
	rs2483205	1	55518316	T	C	0.438568	-0.0279096	0.00213589	170.734
	rs11206517	1	55526428	G	T	0.033168	0.0681111	0.00577955	138.873
	rs530804537	1	55583210	A	G	0.011309	-0.183916	0.00993039	342.986
APOB-APOB	rs140798831	2	21149771	C	T	0.656852	-0.0467412	0.00218608	457.122
	rs144470864	2	21183334	C	A	0.055354	0.0416456	0.00460712	81.7041
	rs7557067	2	21208211	G	A	0.22778	-0.0799213	0.00246464	1051.44
	rs76384951	2	21216112	C	A	0.082461	-0.0297762	0.00379051	61.7032
	rs1042023	2	21229446	C	G	0.010498	0.112597	0.0103694	117.899
	rs1801699	2	21233999	C	T	0.019564	0.0514661	0.00746323	47.5503
	rs497166	2	21238897	C	T	0.980474	0.0912112	0.00748067	148.655
	rs11901649	2	21250223	A	G	0.443644	0.0895716	0.0020834	1848.25
	rs72902576	2	21275480	G	T	0.042852	-0.114769	0.00510878	504.637
	rs145449541	2	21303403	A	G	0.012028	-0.106698	0.00965265	122.175
	rs137978266	2	21135220	G	A	0.011588	0.0841919	0.0100212	70.5774
	rs533617	2	21233972	C	T	0.039477	-0.186868	0.00531074	1238.01
	rs12713956	2	21241505	G	A	0.08926	-0.0754002	0.0036279	431.915
	rs12720807	2	21253628	T	A	0.118075	0.0818218	0.00325317	632.541
	rs531819	2	21263639	G	T	0.850191	0.123306	0.00291489	1789.32
	rs114185526	2	21334717	T	C	0.011179	-0.122814	0.00985548	155.276
	rs312961	2	21349199	C	T	0.366186	-0.0174724	0.00215071	65.9942
	rs36134738	2	21182116	G	A	0.069385	-0.104081	0.0041514	628.519
	rs62122481	2	21216815	A	C	0.376906	0.0841137	0.00214492	1537.71
	rs1801695	2	21224853	T	C	0.035587	-0.0457761	0.00556926	67.5534
	rs12720796	2	21261998	C	A	0.019663	0.0504544	0.00745351	45.8185
	rs72780178	2	21288970	C	A	0.028559	0.0659534	0.00634283	108.112
	rs377122620	2	21323839	G	T	0.112907	0.0873822	0.0037247	550.336
	rs10198175	2	21133883	G	A	0.891059	-0.0633636	0.003371	353.286
	rs10175646	2	21145665	C	T	0.964655	-0.0620465	0.00560757	122.419
	rs10164442	2	21205563	G	A	0.31834	0.0434282	0.00222464	381.056
	rs4665709	2	21220955	A	G	0.198754	-0.0552021	0.00259026	454.139
	rs12720842	2	21257927	C	T	0.036485	0.0572195	0.00550884	107.878
	rs1897083	2	21297051	G	A	0.334728	0.0858304	0.0022014	1520.02
	rs1801701	2	21228827	T	C	0.098854	0.0281312	0.00346374	65.9554
	rs72653066	2	21246382	G	C	0.011371	-0.0841478	0.00981472	73.5011
	rs35750610	2	21281893	C	T	0.100625	0.0390344	0.00347754	125.984
	rs540156	2	21295065	T	C	0.1403	-0.0340096	0.00303314	125.714
LPL_APOB	rs73597699	8	19756592	T	C	0.16726	-0.018942	0.00279287	45.9979
	rs1800590	8	19796671	G	T	0.018783	0.0521961	0.00766319	46.3922
	rs285	8	19815189	T	C	0.470626	-0.0118461	0.00209659	31.9236
	rs301	8	19816934	C	T	0.235677	-0.026354	0.00244891	115.807
	rs117227752	8	19843861	A	G	0.089169	-0.0350495	0.00365318	92.047
	rs7005359	8	19870693	G	A	0.18786	-0.0154982	0.00268289	33.3691
	rs10105418	8	19875365	A	G	0.026903	0.0425037	0.0064631	43.2474
	rs343	8	19810787	A	C	0.083198	-0.0323058	0.00379248	72.5609
	rs13702	8	19824492	C	T	0.287911	-0.0295019	0.00229451	165.313
	rs268	8	19813529	G	A	0.018166	0.0656293	0.0077756	71.2387
	rs34693282	8	19873566	G	A	0.434112	-0.0205177	0.00210381	95.1114
APOC3_APOB	rs61905084	11	116610294	C	T	0.180806	-0.024783	0.00270032	84.2278
	rs964184	11	116648917	C	G	0.86677	-0.0765255	0.00305668	626.745
	rs75919952	11	116667545	T	C	0.050176	-0.0267543	0.00478251	31.2935
	rs75542613	11	116679155	A	G	0.06864	-0.0354514	0.00412886	73.7199
	rs6589577	11	116749977	T	C	0.901474	-0.0287211	0.00349483	67.5349
	rs1473177	11	116759332	C	T	0.110485	0.0330644	0.00332128	99.1034
	rs12272004	11	116603724	A	C	0.072614	0.0687077	0.00400913	293.69
	rs1729408	11	116674818	G	A	0.340145	-0.0204391	0.00221926	84.8175
	rs2070669	11	116701122	G	C	0.719533	-0.0138947	0.00233679	35.3539
	rs79326407	11	116778293	T	C	0.02751	0.0656942	0.00643627	104.175
	rs1268353	11	116639692	T	C	0.342715	-0.0214044	0.00219129	95.408
	rs6589567	11	116670676	C	A	0.89079	-0.0425242	0.00336221	159.956
	rs576262	11	116764436	G	C	0.979229	-0.0412784	0.00735759	31.4741
	rs180327	11	116623659	T	C	0.645493	-0.0303783	0.00217335	195.365
	rs4520	11	116701535	C	T	0.753225	-0.0334868	0.00243646	188.889
	rs545274	11	116730833	T	C	0.220813	-0.014706	0.00251042	34.3143
	rs2041967	11	116645149	G	A	0.178585	0.0156944	0.00271622	33.384
	rs61905132	11	116673464	T	C	0.024484	0.0761958	0.00670746	129.04
ABCG5/ABCG8_APOB	rs142761319	2	43944191	T	G	0.011069	-0.0579373	0.0102282	32.0847
	rs75331444	2	44069772	A	G	0.065607	-0.0903607	0.00418412	466.371
	rs7590687	2	44077225	C	T	0.923067	-0.0430516	0.00398578	116.663
	rs78354019	2	43989130	G	A	0.060384	0.0237993	0.00434237	30.0369
	rs4549146	2	44055527	C	T	0.448369	-0.0274778	0.00208471	173.721
	rs6544713	2	44073881	C	T	0.676863	-0.0475437	0.00221133	462.231
	rs77673991	2	44077323	T	C	0.017373	-0.0960968	0.0079685	145.427
	rs139029940	2	44044885	A	C	0.149801	0.0211379	0.00295539	51.1534
	rs7598542	2	44093276	C	G	0.210192	-0.0424684	0.00254875	277.624
	rs6733452	2	44094845	A	G	0.015458	-0.0789987	0.00855383	85.2902
	rs59867553	2	44125058	T	C	0.140566	0.018195	0.00298834	37.0701
	rs576115488	2	44009142	G	T	0.010005	-0.0834733	0.0124679	44.8217
	rs140488605	2	44063346	T	C	0.048966	0.0455542	0.00507349	80.6164
	rs17424122	2	44075217	A	T	0.061962	0.0359227	0.00438596	67.0793
	rs72796772	2	44084975	T	C	0.043256	-0.0322719	0.00522447	38.1544
	rs72798839	2	44100063	T	C	0.048325	0.030496	0.00482272	39.9836
	rs13427362	2	44044839	G	A	0.069874	-0.0397607	0.00407275	95.3044
	rs4245786	2	44049120	A	G	0.757355	0.0193332	0.00241261	64.2116
	rs4953027	2	44101394	G	A	0.744973	-0.0162941	0.0023755	47.0469
PPARA_TG	rs9615934	22	46682310	G	C	0.103337	0.0233454	0.00327525	44.5464
	rs6008191	22	46619419	G	A	0.218723	0.0178326	0.00243641	47.9355
*Due to the proximity of the genes encoding ABCG5 and ABCG8, variants in the vicinity of these genes were combined in our analyses
#SNPs with effect allele frequency greater than 1% were selected.
Abbreviations: LDL-C, low-density lipoprotein cholesterol; TG, triglycerides; EA: Effect Allele; OA: Other allele; EAF: Effect Allele Frequency

## Sheet: Table S3
Table S3. Statistical power estimates for drug-target MR analyses
Drug Target	Lipid	R2	De Lange et al			FinnGen
			IBD	CD	UC	IBD	CD	UC
PPARA	TG_UKB	0.0002	0.167	0.001(0.7)	0.001(0.64)	0.001(0.16)	0.001(0.09)	0.001(0.13)
PCSK9	LDL-Willer	0.0186	0.842	0.793	0.796	0.696	0.476	0.645
PCSK9	LDL-UKB	0.0125	0.81	0.75	0.756	0.624	0.362	0.564
PCSK9	APOB_UKB	0.0118	0.806	0.745	0.748	0.61	0.342	0.554
NPC1L1	LDL-Willer	0.0017	1.7	1.88	1.84	2.05	2.75	2.2
NPC1L1	LDL-UKB	0.001	1.97	2.2	2.12	2.36	3.28	2.56
NPC1L1	APOB_UKB	0.0006	2.33	2.6	2.48	2.76	3.899	3.01
LPL	TG-Willer	0.0348	1.131	1.17	1.165	1.23	1.389	1.264
LPL	TG_UKB	0.039	1.124	1.16	1.155	1.216	1.368	1.25
LPL	APOB_UKB	0.0018	1.68	1.86	1.81	2.02	2.698	2.17
LDLR	LDL-Willer	0.0231	1.162	1.213	1.204	1.282	1.479	1.326
LDLR	LDL-UKB	0.0273	1.148	1.194	1.186	1.26	1.44	1.3
LDLR	APOB_UKB	0.0265	1.151	1.196	1.19	1.263	1.446	1.304
HMGCR	LDL-Willer	0.0072	0.757	0.68	0.685	0.505	0.16	0.43
HMGCR	LDL-UKB	0.0058	0.731	0.65	0.655	0.45	0.058	0.37
HMGCR	APOB_UKB	0.0042	0.694	0.597	0.6	0.352	0.001(0.72)	0.262
APOC3	TG-Willer	0.0195	0.845	0.798	0.8	0.698	0.479	0.65
APOC3	TG_UKB	0.0582	0.908	0.879	0.882	0.824	0.7	0.798
APOC3	APOB_UKB	0.0055	0.727	0.64	0.646	0.438	0.04	0.346
APOB	LDL-Willer	0.0316	1.138	1.18	1.173	1.242	1.405	1.276
APOB	LDL-UKB	0.0227	1.165	1.214	1.205	1.284	1.48	1.329
APOB	APOB_UKB	0.035	1.13	1.17	1.165	1.23	1.388	1.264
ABCG5/ABCG8	LDL-Willer	0.008	0.768	0.696	0.7	0.53	0.2	0.46
ABCG5/ABCG8	LDL-UKB	0.0063	0.742	0.66	0.667	0.47	0.1	0.388
ABCG5/ABCG8	APOB_UKB	0.0052	0.721	0.633	0.637	0.42	0.018	0.33

## Sheet: Table S4
Table S4 Heterogeneity and pleiotropy tests of instrument effects (drug targets from UK Biobank database)
Outcome	Exposure	Heterogeneity			Pleiotropy
		Cochran Q test			MR-Egger test for direcTIonal pleiotropy			MR PRESSO
		Q	df	p value	Intercept	se	p value	p for global test
IBD	ABCG5 (APOB)	15.8768	15	0.390289	-0.00502841	0.0114141	0.666268	0.423
	ABCG5 (LDL)	17.5896	15	0.284856	-0.00756123	0.0115164	0.522108	0.324
	APOB (LDL)	26.0828	23	0.296974	-0.0185033	0.0106836	0.0972849	0.431
	APOB (APOB)	24.7446	28	0.6417	-0.00487444	0.00863416	0.577039	0.712
	APOC3 (APOB)	14.563	14	0.408667	0.00400537	0.0117136	0.737859	0.19
	APOC3 (TG)	41.2734	31	0.102758	-0.00488596	0.00915075	0.597317	0.062
	HMGCR (APOB)	9.53573	12	0.656618	0.0347838	0.0206245	0.119813	0.709
	HMGCR (LDL)	10.7874	14	0.702649	0.0334959	0.0179778	0.0851799	0.787
	LDLR (APOB)	26.6829	30	0.639866	0.00178344	0.00711676	0.803893	0.65
	LDLR (LDL)	31.2756	33	0.553115	0.00193861	0.0062908	0.759953	0.562
	LPL (APOB)	1.47633	9	0.997319	0.00575422	0.0140615	0.693117	0.999
	LPL (TG)	27.6973	33	0.728422	0.0123521	0.00587875	0.0435934	0.75
	NPC1L1 (APOB)	5.89933	4	0.206793	-0.000981521	0.0359386	0.979927	0.318
	NPC1L1 (LDL)	5.96883	5	0.309263	-0.00169525	0.0263249	0.951744	0.409
	PCSK9 (APOB)	24.9208	22	0.300879	-0.00313688	0.00715793	0.665689	0.302
	PCSK9 (LDL)	26.19	25	0.397514	-0.00206491	0.00667103	0.759587	0.407
UC	ABCG5 (APOB)	7.77129	15	0.932624	0.00530252	0.013762	0.705804	0.926
	ABCG5 (LDL)	7.96516	15	0.925172	0.00443732	0.0133036	0.743668	0.927
	APOB (LDL)	40.1953	23	0.0146123	-0.0297874	0.0168523	0.0910031	0.953
	APOB (APOB)	36.3246	28	0.134517	-0.0154366	0.0124003	0.223879	0.104
	APOC3 (APOB)	19.5706	14	0.14427	-0.00556734	0.0172794	0.752427	0.078
	APOC3 (TG)	44.0506	31	0.0471916	-0.0138934	0.0120395	0.25793	0.055
	HMGCR (APOB)	19.7221	12	0.0493014	0.0534082	0.0346661	0.154427	0.106
	HMGCR (LDL)	20.175	14	0.124719	0.039419	0.0264266	0.159657	0.185
	LDLR (APOB)	31.945	30	0.370091	-0.00983556	0.00936629	0.302344	0.48
	LDLR (LDL)	30.3007	33	0.602194	-0.00459294	0.0080273	0.571208	0.711
	LPL (APOB)	2.40774	9	0.983262	-0.0013083	0.0179692	0.943746	0.985
	LPL (TG)	26.8406	33	0.766611	0.013505	0.00750131	0.0812381	0.771
	NPC1L1 (APOB)	4.00516	4	0.405308	0.00797008	0.0375404	0.845475	0.541
	NPC1L1 (LDL)	4.12119	5	0.532104	0.00893494	0.0276472	0.76275	0.598
	PCSK9 (APOB)	21.3375	22	0.499969	-0.00393811	0.00846367	0.646509	0.559
	PCSK9 (LDL)	22.0139	25	0.634941	-0.00381324	0.00818362	0.645446	0.657
CD	ABCG5 (APOB)	25.2829	15	0.0462707	-0.0111624	0.0184163	0.55414	0.053
	ABCG5 (LDL)	26.9772	15	0.0289225	-0.0160061	0.0181218	0.392016	0.051
	APOB (LDL)	12.4762	23	0.96245	0.0044649	0.0134782	0.743576	0.985
	APOB (APOB)	18.6584	28	0.908344	0.0115076	0.0111608	0.311655	0.952
	APOC3 (APOB)	10.429	14	0.730191	0.0146953	0.014341	0.324191	0.785
	APOC3 (TG)	28.8146	31	0.578889	0.0067392	0.0100979	0.509626	0.686
	HMGCR (APOB)	6.76061	12	0.873019	0.00804016	0.0266536	0.768542	0.889
	HMGCR (LDL)	8.38181	14	0.868502	0.0166359	0.023247	0.486885	0.809
	LDLR (APOB)	29.5226	30	0.490285	0.0122068	0.00915862	0.192969	0.478
	LDLR (LDL)	33.3306	33	0.451185	0.0112329	0.00808933	0.174544	0.425
	LPL (APOB)	1.36818	9	0.998012	0.00677955	0.0181536	0.718512	1
	LPL (TG)	22.8756	33	0.906309	0.0106298	0.00758702	0.170824	0.954
	NPC1L1 (APOB)	6.81679	4	0.145892	-0.0396039	0.0441299	0.43562	0.237
	NPC1L1 (LDL)	7.98473	5	0.157079	-0.0391699	0.0338911	0.312114	0.21
	PCSK9 (APOB)	27.2935	22	0.200292	0.00525354	0.00957554	0.589037	0.263
	PCSK9 (LDL)	29.7658	25	0.233177	0.00752345	0.00900358	0.411619	0.278

## Sheet: Table S5
Table S5 External validation of the causal relationship between lipid-lowering drug genetic variants and IBD IVW-MR analysis in different datasets combinations
Drug Target	Groups	nSNP	IBD		CD		UC
			OR (95% CI)	P value	OR (95% CI)	P value	OR (95% CI)	P value
ABCG5/ABCG8	APOB(UKB)-de Lange et al	16	0.84 (0.64- 1.12)	0.23	0.83 (0.52- 1.30)	0.41	0.92 (0.66- 1.31)	0.66
	APOB(UKB)-Finngen	15	1.58 (1.01- 2.46)	0.043	5.52 (2.27- 13.43)	0.00016	0.98 (0.59- 1.65)	0.95
	LDL(UKB)-de Lange et al	16	0.83 (0.64- 1.09)	0.19	0.79 (0.52- 1.22)	0.29	0.93 (0.68- 1.27)	0.64
	LDL(UKB)-Finngen	15	1.39 (0.90- 2.16)	0.14	4.50 (1.94- 10.42)	0.00045	0.88 (0.55- 1.41)	0.61
	LDL(Willer)-de Lange et al	6	0.88 (0.68-1.13)	0.31	0.85 (0.57-1.25)	0.4	0.95 (0.73-1.24)	0.73
	LDL(Willer)-Finngen	6	1.14 (0.64-2.01)	0.66	2.83 (0.99- 8.13)	0.05	0.87 (0.55- 1.40)	0.57
APOB	APOB(UKB)-de Lange et al	29	0.97 (0.88- 1.08)	0.62	1.07 (0.94- 1.22)	0.32	0.87 (0.75- 1.00)	0.05
APOB	APOB(UKB)-Finngen	28	1.05 (0.90- 1.23)	0.56	0.96 (0.70- 1.32)	0.81	1.14 (0.92- 1.41)	0.23
APOB	LDL(UKB)-de Lange et al	24	0.98 (0.86- 1.12)	0.75	1.07 (0.91- 1.25)	0.44	0.88 (0.71- 1.08)	0.22
APOB	LDL(UKB)-Finngen	24	1.14 (0.95- 1.38)	0.15	0.99 (0.68- 1.44)	0.95	1.29 (0.98- 1.69)	0.07
APOB	LDL(Willer)-de Lange et al	14	1.07 (0.93-1.23)	0.34	1.04 (0.90-1.21)	0.58	1.07 (0.86-1.34)	0.53
APOB	LDL(Willer)-Finngen	14	1.05 (0.84-1.31)	0.69	0.83 (0.48- 1.42)	0.49	1.04 (0.80- 1.35)	0.75
APOC3	APOB(UKB)-de Lange et al	15	0.52 (0.38- 0.69)	9.9e-06	0.67 (0.46- 0.97)	0.035	0.41 (0.27- 0.63)	5.1e-05
APOC3	APOB(UKB)-Finngen	14	0.66 (0.42- 1.04)	0.07	1.83 (0.78- 4.31)	0.17	0.40 (0.24- 0.67)	0.00047
APOC3	TG(UKB)-de Lange et al	32	0.87 (0.80- 0.95)	0.0023	0.90 (0.81- 0.99)	0.037	0.83 (0.73- 0.94)	0.0028
APOC3	TG(UKB)-Finngen	30	0.86 (0.76- 0.97)	0.016	1.11 (0.88- 1.39)	0.4	0.75 (0.65- 0.86)	4.1e-05
APOC3	TG(Willer)-de Lange et al	10	0.83 (0.73-0.94)	0.0042	0.95 (0.80-1.13)	0.55	0.75 (0.64-0.89)	0.00067
APOC3	TG(Willer)-Finngen	10	0.71 (0.56-0.90)	0.0046	1.25 (0.79- 1.98)	0.35	0.59 (0.44- 0.77)	0.00017
HMGCR	APOB(UKB)-de Lange et al	13	0.68 (0.52- 0.91)	0.0087	0.64 (0.44- 0.92)	0.015	0.76 (0.45- 1.29)	0.31
HMGCR	APOB(UKB)-Finngen	13	1.06 (0.71- 1.60)	0.77	1.77 (0.79- 3.99)	0.17	0.94 (0.58- 1.53)	0.82
HMGCR	LDL(UKB)-de Lange et al	15	0.72 (0.56- 0.92)	0.0087	0.68 (0.50- 0.94)	0.018	0.76 (0.52- 1.11)	0.15
HMGCR	LDL(UKB)-Finngen	15	1.12 (0.76- 1.65)	0.55	1.70 (0.84- 3.43)	0.14	1.05 (0.66- 1.67)	0.84
HMGCR	LDL(Willer)-de Lange et al	3	0.78 (0.58-1.03)	0.08	0.64 (0.44-0.93)	0.019	0.94 (0.63-1.40)	0.77
HMGCR	LDL(Willer)-Finngen	3	0.91 (0.52-1.59)	0.74	1.07 (0.34- 3.38)	0.91	0.88 (0.46- 1.70)	0.71
LDLR	APOB(UKB)-de Lange et al	31	1.20 (1.04- 1.38)	0.011	1.43 (1.19- 1.71)	0.00013	0.89 (0.74- 1.08)	0.24
LDLR	APOB(UKB)-Finngen	34	1.34 (1.09- 1.64)	0.0055	1.30 (0.86- 1.98)	0.22	1.32 (1.03- 1.69)	0.029
LDLR	LDL(UKB)-de Lange et al	34	1.18 (1.03- 1.36)	0.018	1.40 (1.17- 1.67)	0.00026	0.90 (0.75- 1.07)	0.24
LDLR	LDL(UKB)-Finngen	37	1.33 (1.09- 1.63)	0.0052	1.30 (0.86- 1.95)	0.21	1.33 (1.05- 1.70)	0.02
LDLR	LDL(Willer)-de Lange et al	8	1.21 (1.01-1.44)	0.042	1.28 (1.00-1.64)	0.05	1.05 (0.87-1.28)	0.6
LDLR	LDL(Willer)-Finngen	8	1.32 (1.01-1.72)	0.042	1.21 (0.73- 2.02)	0.46	1.33 (0.98- 1.81)	0.07
LPL	APOB(UKB)-de Lange et al	10	2.10 (1.35- 3.28)	0.0011	2.55 (1.44- 4.53)	0.0013	1.64 (0.93- 2.90)	0.09
LPL	APOB(UKB)-Finngen	11	1.83 (0.96- 3.52)	0.07	11.15 (2.95- 42.20)	0.00038	1.26 (0.57- 2.78)	0.57
LPL	TG(UKB)-de Lange et al	34	1.20 (1.09- 1.33)	0.00017	1.26 (1.11- 1.43)	0.00026	1.12 (0.99- 1.27)	0.06
LPL	TG(UKB)-Finngen	35	1.12 (0.95- 1.33)	0.18	1.49 (1.06- 2.11)	0.023	1.08 (0.90- 1.30)	0.39
LPL	TG(Willer)-de Lange et al	8	1.17 (1.00-1.38)	0.05	1.17 (0.96-1.44)	0.12	1.08 (0.88-1.31)	0.47
LPL	TG(Willer)-Finngen	9	1.21 (0.92-1.59)	0.17	1.12 (0.66- 1.90)	0.66	1.33 (0.97- 1.83)	0.07
NPC1L1	APOB(UKB)-de Lange et al	5	2.15 (0.93- 4.99)	0.07	2.07 (0.65- 6.61)	0.22	2.04 (0.84- 4.94)	0.12
NPC1L1	APOB(UKB)-Finngen	5	0.61 (0.25- 1.51)	0.29	1.58 (0.25- 10.01)	0.63	0.64 (0.22- 1.92)	0.43
NPC1L1	LDL(UKB)-de Lange et al	6	1.94 (1.04- 3.61)	0.037	1.63 (0.65- 4.11)	0.3	1.91 (0.92- 3.96)	0.08
NPC1L1	LDL(UKB)-Finngen	6	0.62 (0.29- 1.30)	0.21	1.92 (0.38- 9.57)	0.43	0.57 (0.23- 1.42)	0.23
NPC1L1	LDL(Willer)-de Lange et al	2	1.31 (0.82-2.10)	0.26	1.21 (0.38-3.89)	0.75	1.25 (0.68-2.29)	0.48
NPC1L1	LDL(Willer)-Finngen	2	0.81 (0.28-2.37)	0.71	0.83 (0.16- 4.22)	0.83	0.76 (0.19- 3.00)	0.7
PCSK9	APOB(UKB)-de Lange et al	23	0.87 (0.70- 1.07)	0.18	0.72 (0.54- 0.95)	0.02	1.01 (0.78- 1.29)	0.96
PCSK9	APOB(UKB)-Finngen	24	0.86 (0.70- 1.04)	0.12	0.69 (0.46- 1.03)	0.07	0.93 (0.73- 1.18)	0.56
PCSK9	LDL(UKB)-de Lange et al	26	0.88 (0.72- 1.07)	0.2	0.73 (0.56- 0.96)	0.022	1.02 (0.80- 1.30)	0.87
PCSK9	LDL(UKB)-Finngen	28	0.85 (0.71- 1.04)	0.11	0.69 (0.46- 1.02)	0.06	0.93 (0.74- 1.18)	0.57
PCSK9	LDL(Willer)-de Lange et al	11	1.00 (0.88-1.14)	1	0.87 (0.73-1.03)	0.11	1.10 (0.93-1.31)	0.25
PCSK9	LDL(Willer)-Finngen	11	0.76 (0.63-0.93)	0.0075	0.77 (0.51- 1.15)	0.2	0.77 (0.61- 0.97)	0.024
PPARA	TG(UKB)-de Lange et al	1	2.20 (0.41-11.85)	0.36	2.40 (0.28- 20.91)	0.43	3.25 (0.38-27.68)	0.28
PPARA	TG(UKB)-Finngen	1	0.36 (0.02- 6.25)	0.48	0.19 (0.00- 64.75)	0.58	0.62 (0.02- 19.85)	0.79
UKB: UK bioBank database for expsure; Willer: Willer et al database for expsure; FinnGen: the FinnGen cohort for outcome; de Lange et al: the summary data by de Lange et al for outcome

## Sheet: Table S6
Table S6A Heterogeneity and pleiotropy tests of instrument effects for external validation
Exposure		FinnGen
		IBD			CD			UC
		P value for			P value for			P value for
		Cochran Q test	MR-Egger intercept	global test of MR-PRESSO	Cochran Q test	MR-Egger intercept	global test of MR-PRESSO	Cochran Q test	MR-Egger intercept	global test of MR-PRESSO
UK Biobank	ABCG5 (APOB)	0.363311	0.725939	0.863	0.46027	0.444587	0.955	0.572843	0.734396	0.98
	ABCG5 (LDL)	0.208927	0.372139	0.582	0.371474	0.382829	0.86	0.456228	0.73924	0.885
	APOB (LDL)	0.824704	0.135836	0.935	0.465612	0.346539	0.373	0.0687496	0.165611	0.631
	APOB (APOB)	0.421325	0.0743864	0.644	0.550891	0.0901556	0.18	0.141311	0.201303	0.31
	APOC3 (APOB)	0.279307	0.245635	0.371	0.735963	0.990859	0.616	0.642505	0.356808	0.58
	APOC3 (TG)	0.237052	0.0369665	0.413	0.567809	0.767671	0.329	0.6703	0.0798547	0.537
	HMGCR (APOB)	0.397814	0.109478	0.543	0.833937	0.445068	0.901	0.51914	0.0586535	0.365
	HMGCR (LDL)	0.226377	0.640592	0.457	0.908825	0.407223	0.955	0.236891	0.554625	0.288
	LDLR (APOB)	0.899805	0.439645	0.499	0.691948	0.732154	0.921	0.966763	0.850471	0.686
	LDLR (LDL)	0.678145	0.866978	0.263	0.5488	0.878906	0.596	0.922188	0.777715	0.681
	LPL (APOB)	0.790521	0.735031	0.975	0.909891	0.830892	0.684	0.802863	0.771018	0.875
	LPL (TG)	0.152409	0.627176	0.748	0.129996	0.663867	0.202	0.703391	0.845602	0.834
	NPC1L1 (APOB)	0.678896	0.487263	0.499	0.459563	0.672442	0.847	0.614485	0.367459	0.544
	NPC1L1 (LDL)	0.766932	0.437448	0.48	0.357926	0.31347	0.787	0.476655	0.186767	0.421
	PCSK9 (APOB)	0.819194	0.723415	0.654	0.613251	0.487359	0.455	0.916028	0.738383	0.399
	PCSK9 (LDL)	0.741359	0.893698	0.586	0.684763	0.477657	0.534	0.863977	0.84676	0.387
Table S6B
Exposure		FinnGen									De Lange et al
		IBD			CD			UC			IBD			CD			UC
		P value for			P value for			P value for			P value for			P value for			P value for
		Cochran Q test	MR-Egger intercept	global test of MR-PRESSO	Cochran Q test	MR-Egger intercept	global test of MR-PRESSO	Cochran Q test	MR-Egger intercept	global test of MR-PRESSO	Cochran Q test	MR-Egger intercept	global test of MR-PRESSO	Cochran Q test	MR-Egger intercept	global test of MR-PRESSO	Cochran Q test	MR-Egger intercept	global test of MR-PRESSO
Willer et al	ABCG5 (LDL)	0.0802577	0.64353	0.154	0.10434	0.947465	0.198	0.524149	0.415854	0.599	0.183023	0.524735	0.294	0.0608389	0.461136	0.15	0.801017	0.914811	0.788
	APOB (LDL)	0.95089	0.455679	0.985	0.085527	0.988751	0.164	0.46004	0.361592	0.483	0.136581	0.616315	0.328	0.837633	0.833444	0.949	0.00634227	0.430919	0.01
	APOC3 (TG)	0.619787	0.935379	0.639	0.484892	0.456841	0.443	0.895475	0.822129	0.928	0.347446	0.743771	0.405	0.28029	0.588387	0.35	0.36352	0.358835	0.415
	HMGCR (LDL)	0.744113	0.605659	0.736	0.322584	0.391053	0.744	0.976333	0.913929	0.732	0.638411	0.52983	0.585	0.988955	0.906447	0.928	0.309541	0.370647	0.124
	LDLR (LDL)	0.718525	0.779389	0.747	0.512073	0.592665	0.711	0.940643	0.528846	0.902	0.0858143	0.175293	0.138	0.0418421	0.0598845	0.13	0.266911	0.965796	0.317
	LPL (TG)	0.864412	0.722945	0.927	0.901935	0.915961	0.493	0.67512	0.965113	0.9	0.630585	0.364231	0.525	0.944407	0.562722	0.973	0.649108	0.351761	0.686
	NPC1L1 (LDL)	0.205029	NA	NA	0.840182	NA	NA	0.161249	NA	NA	0.462684	NA	NA	0.0551874	NA	NA	0.780078	NA	NA
	PCSK9 (LDL)	0.858629	0.546143	0.959	0.320968	0.957729	0.488	0.502333	0.351376	0.653	0.698197	0.814879	0.849	0.985157	0.506197	0.992	0.699218	0.801075	0.874

## Sheet: Table S7
Table S7 Association of genetically proxied inflammmatory bowel diseases with risk of lipids traits
Exposure	Outcome	nSNP	OR(95%CI)	P value	P value for Cochran Q test	P value for MR-Egger intercept
CD	TG	70	1.001(0.995-1.008)	0.665622	9.40343e-27	0.570318
CD	LDL cholesterol	72	0.995(0.989-1.002)	0.14568	1.34493e-27	0.145561
CD	HDL cholesterol	69	0.995(0.989-1.001)	0.132015	3.39286e-30	0.24888
CD	apolipoprotein B	72	0.997(0.99-1.003)	0.276583	1.22035e-22	0.456135
CD	apolipoprotein A-I	68	0.997(0.991-1.003)	0.358047	2.70729e-20	0.331303
IBD	TG	91	1.004(0.996-1.012)	0.324104	1.8001e-41	0.89099
IBD	LDL cholesterol	91	0.997(0.99-1.005)	0.468661	1.06662e-28	0.906064
IBD	HDL cholesterol	89	0.998(0.991-1.006)	0.696397	1.86914e-44	0.16254
IBD	apolipoprotein B	91	0.998(0.991-1.005)	0.624757	5.18303e-23	0.71947
IBD	apolipoprotein A-I	87	0.999(0.992-1.007)	0.854603	1.57552e-29	0.30637
UC	TG	47	1.001(0.993-1.009)	0.832389	3.21124e-16	0.666771
UC	LDL cholesterol	46	0.992(0.984-1)	0.0629411	4.41004e-12	0.715109
UC	HDL cholesterol	47	0.995(0.987-1.003)	0.185638	3.98504e-18	0.22851
UC	apolipoprotein B	45	0.995(0.988-1.002)	0.190099	3.39831e-07	0.973462
UC	apolipoprotein A-I	44	0.999(0.991-1.006)	0.709358	1.35696e-13	0.84055

## Sheet: Table S8
Table S8 Causal effects and heterogeneity and pleiotropy tests of genetically predicted gut microbiota on inflammatory bowel diseases
Outcome	Exposure	nSNP	Estimate	P value	Pval for Cochran Q test	P value for MR-Egger intercept	MR PRESSO (outlier-corrected)
							P value for global test	Outlier	OR(95% CI)
IBD	C_Actinobacteria	22	0.88 (0.77-1.00)	0.045	0.00199471	0.712741	0.006	1	0.90(0.78-1.02)
	C_Betaproteobacteria	12	0.85 (0.74-0.98)	0.026	0.549601	0.493321	0.587	NA	NA
	F_Bifidobacteriaceae	20	0.87 (0.77-0.99)	0.037	0.0141137	0.877612	0.018	1	0.90(0.79-1.02)
	F_Clostridiaceae1	9	0.83 (0.71-0.96)	0.016	0.49763	0.11939	0.517	NA	NA
	F_Lactobacillaceae	9	0.89 (0.80-0.99)	0.026	0.68086	0.950242	0.711	NA	NA
	G_Eubacteriumruminantiumgroup	18	1.09 (1.01-1.17)	0.035	0.740646	0.915539	0.752	NA	NA
	G_Clostridiumsensustricto1	6	0.83 (0.71-0.98)	0.025	0.880013	0.388574	0.858	NA	NA
	G_LachnospiraceaeFCS020group	13	1.16 (1.03-1.30)	0.014	0.232345	0.10596	0.26	NA	NA
	O_Bifidobacteriales	16	0.89 (0.79-1.00)	0.042	0.163506	0.541452	0.19	NA	NA
	O_NB1n	13	1.16 (1.05-1.29)	0.0049	0.021458	0.254101	0.041	1	1.11(1.04-1.19)
UC	F_Bifidobacteriaceae	20	0.84 (0.70-1.00)	0.048	0.00148146	0.827956	0.001	1	0.88(0.74-1.03)
	F_Lactobacillaceae	9	0.84 (0.74-0.96)	0.0088	0.693274	0.73793	0.734	NA	NA
	F_Peptococcaceae	10	0.87 (0.76-1.00)	0.046	0.777236	0.842055	0.825	NA	NA
	G_Eubacteriumruminantiumgroup	18	1.12 (1.01-1.23)	0.034	0.396196	0.700466	0.09	NA	NA
	G_Eubacteriumventriosumgroup	14	0.80 (0.65-0.99)	0.04	0.0439217	0.0938554	0.533	NA	NA
	G_Catenibacterium	5	0.88 (0.78-0.99)	0.033	0.646237	0.89666	0.864	NA	NA
	G_Clostridiumsensustricto1	6	0.81 (0.66-0.99)	0.041	0.677159	0.97683	0.836	NA	NA
	G_Coprococcus2	9	1.23 (1.03-1.46)	0.022	0.815023	0.584768	0.56	NA	NA
	O_Bacillales	9	0.90 (0.82-0.99)	0.026	0.870681	0.52961	0.889	NA	NA
	P_Cyanobacteria	8	0.85 (0.74-0.97)	0.019	0.180971	0.401195	0.223	NA	NA
CD	C_Betaproteobacteria	12	0.77 (0.64-0.92)	0.0042	0.513931	0.764406	0.563	NA	NA
	G_Dialister	9	0.78 (0.65-0.93)	0.0067	0.867494	0.814868	0.884	NA	NA
	G_Eggerthella	10	0.87 (0.78-0.98)	0.017	0.814121	0.831934	0.83	NA	NA
	G_Hungatella	5	0.84 (0.73-0.97)	0.019	0.532208	0.406126	0.26	NA	NA
	G_LachnospiraceaeNK4A136group	15	0.84 (0.73-0.97)	0.014	0.437635	0.247126	0.554	NA	NA
	G_LachnospiraceaeUCG001	13	0.81 (0.70-0.92)	0.002	0.414907	0.805764	0.46	NA	NA
	G_Oxalobacter	11	1.15 (1.05-1.27)	0.0037	0.46928	0.0500855	0.463	NA	NA
	G_RuminococcaceaeUCG009	12	0.87 (0.77-0.99)	0.033	0.377107	0.0832575	0.444	NA	NA
	G_RuminococcaceaeUCG010	6	1.45 (1.17-1.81)	0.00076	0.398341	0.177709	0.976	NA	NA
	O_Bifidobacteriales	16	0.87 (0.76-0.99)	0.038	0.618788	0.761861	0.679	NA	NA
	O_Burkholderiales	11	0.82 (0.68-0.99)	0.04	0.780019	0.684921	0.799	NA	NA
	O_NB1n	13	1.21 (1.07-1.36)	0.002	0.0980764	0.914193	0.139	NA	NA

## Sheet: Table S9
Table S9 The relationship between genetic mimicry of lipid-lowering drugs that can affect Inflammatory bowel disease and the microbiota that can affect Inflammatory bowel disease
Outcome	Exposure	nSNP	Estimate	P-Value
F_Clostridiaceae1.id.1869	APOC3	16	1.16 (1.07- 1.26)	0.00051
F_Lactobacillaceae.id.1836	APOC3	16	0.88 (0.79- 0.99)	0.038
G_Clostridiumsensustricto1.id.1873	APOC3	16	1.14 (1.05- 1.24)	0.0014
G_LachnospiraceaeFCS020group.id.11314	APOC3	16	0.89 (0.82- 0.97)	0.0073
O_Bacillales.id.1674	APOC3	10	1.31 (1.09- 1.59)	0.0052
G_RuminococcaceaeUCG009.id.11366	HMGCR	9	0.67 (0.46- 0.97)	0.033
G_RuminococcaceaeUCG010.id.11367	HMGCR	9	1.44 (1.11- 1.87)	0.0055
O_Bifidobacteriales.id.432	HMGCR	9	0.75 (0.59- 0.96)	0.021
F_Lactobacillaceae.id.1836	LDLR	25	0.77 (0.62- 0.96)	0.021
G_LachnospiraceaeUCG001.id.11321	LPL	19	1.18 (1.04- 1.34)	0.0079
G_RuminococcaceaeUCG009.id.11366	LPL	19	0.79 (0.69- 0.92)	0.0015
O_Bifidobacteriales.id.432	LPL	19	1.12 (1.01- 1.26)	0.039
